# Supplementary material for: Effects of Socio-Familial Behavior on Sleep Quality Predictive Risk Factors in Individuals under Social Isolation
Source: Int J Environ Res Public Health. 2022 Mar 20;19(6):3702. doi: 10.3390/ijerph19063702 (PMC8950965; doi:10.3390/ijerph19063702)
Supplement: Supplementary file 1 [file ijerph-19-03702-s001.zip]

Archive with 1 entries (1 files):
- ijerph-1628275-supplementary.pdf
